# Supplementary material for: Influence of surfactant on the permeability at different positions of a leaching column
Source: PLoS One. 2022 Sep 21;17(9):e0274073. doi: 10.1371/journal.pone.0274073 (PMC9491881; doi:10.1371/journal.pone.0274073)
Supplement: S1 Data — (XLSX) [file pone.0274073.s001.xlsx]

## Sheet: Sheet1
Data of figure 1			Data of figure 6 (a)				Data of figure7				Data of figure 8 (a)				Data of figure 9				Data of figure 10			Data of figure 11
sieve diameter/mm	Under sieve accumulation rate/%			Porosity/%				Percent change in porosity after tests/%				Permeability coefficient/cm.s-1				Permeability coefficient difference/(cm/s)			Height in leaching column/mm	Improvement rate of permeability coefficient /%			Copper leaching rate /%
			Height in leaching column/mm	Before group A test	After group A test		Height in leaching column/mm	After group A test	After group B test		Height in leaching column/mm	Before group A test	After group A test		Height in leaching column/mm	group A	group B					Time/d	group A	group B
0.1	1		50	29	25		50	25	30		50	0.105	0.1		50	-0.005	-0.002		50	6		0	0	0
1	12		150	27	26		150	26	29.6		150	0.109	0.105		150	-0.004	0		150	4.76		2	24	29
5	31		250	30	31.2		250	31.2	32.1		250	0.11	0.115		250	0.005	0.005		250	4.35		4	36	42
7	58		350	30.5	31.9		350	31.9	32.5		350	0.12	0.14		350	0.02	0.026		350	4.28		6	41	47
9	81.2		450	34.8	35.7		450	35.7	35.2		450	0.125	0.15		450	0.025	0.025		450	3.33		8	41.5	48
10	94.6																					10	42	50
12	100																					12	42.3	50.5
			Data of figure 6 (b)								Data of figure 8 (b)											14	43.5	51
				Porosity/%								Permeability coefficient/cm.s-1										16	45	53
			Height in leaching column/mm	Before group B test	After group B test						Height in leaching column/mm	Before group B test	After group B test									18	47	56
			50	32	30						50	0.108	0.106									20	48	57
			150	30	29.6						150	0.11	0.11									22	48	58
			250	31.6	32.1						250	0.115	0.12									24	48	59
			350	30.9	32.5						350	0.12	0.146									26	49	59.5
			450	33	35.2						450	0.13	0.155									28	50	60
			Data of figure 6 (c)								Data of figure 8 (c)
				Porosity/%								Permeability coefficient/cm.s-1
			Height in leaching column/mm	Before group A test	Before group B test						Height in leaching column/mm	Before group A test	Before group B test
			50	29	32						50	0.105	0.108
			150	27	30						150	0.109	0.11
			250	30	31.6						250	0.11	0.115
			350	30.5	30.9						350	0.12	0.12
			450	34.8	33						450	0.125	0.13
			Data of figure 6 (d)								Data of figure 8 (d)
				Porosity/%								Permeability coefficient/cm.s-1
			Height in leaching column/mm	After group A test	After group B test						Height in leaching column/mm	After group A test	After group B test
			50	25	30						50	0.1	0.106
			150	26	29.6						150	0.105	0.11
			250	31.2	32.1						250	0.115	0.12
			350	31.9	32.5						350	0.14	0.146
			450	35.7	35.2						450	0.15	0.155
